# Supplementary material for: Diagnostic Performance of Combined Conventional CT Imaging Features and Radiomics Signature in Differentiating Grade 1 Tumors from Higher-Grade Pancreatic Neuroendocrine Neoplasms
Source: Cancers (Basel). 2025 Mar 20;17(6):1047. doi: 10.3390/cancers17061047 (PMC11941307; doi:10.3390/cancers17061047)
Supplement: Supplementary file 1 [file cancers-17-01047-s001.zip]

Archive with 1 entries (1 files):
- cancers-3487023-supplementary.pdf
